# Supplementary material for: Comparative Analysis of Plastomes in Elsholtzieae: Phylogenetic Relationships and Potential Molecular Markers
Source: Int J Mol Sci. 2023 Oct 17;24(20):15263. doi: 10.3390/ijms242015263 (PMC10607353; doi:10.3390/ijms242015263)
Supplement: Supplementary file 1 [file ijms-24-15263-s001.zip]

Archive with 10 entries (10 files):
- Supplementary_files/Figure_Table_Tite.docx
- Supplementary_files/Supplementary Figure S1.pdf
- Supplementary_files/Supplementary Figure S2.pdf
- Supplementary_files/Supplementary Figure S3.pdf
- Supplementary_files/Supplementary Figure S4.pdf
- Supplementary_files/Supplementary Figure S5.pdf
- Supplementary_files/Supplementary Figure S6.pdf
- Supplementary_files/Supplementary Table S1.xlsx
- Supplementary_files/Supplementary Table S2.xlsx
- Supplementary_files/Supplementary Table S3.xlsx
