# Supplementary material for: Comparative Analysis of Plastomes in Elsholtzieae: Phylogenetic Relationships and Potential Molecular Markers
Source: Int J Mol Sci. 2023 Oct 17;24(20):15263. doi: 10.3390/ijms242015263 (PMC10607353; doi:10.3390/ijms242015263)
Supplement: Supplementary file 1 [file ijms-24-15263-s001.zip › Supplementary_files/Supplementary Table S1.xlsx]

## Sheet: Sheet1
Species	Accession Number	Complete		LSC Region		SSC region		IR region		Total number of genes (unique)	Protein-coding gene number (unique)	tRNA gene number (unique)	rRNA gene number (unique)
		Length (bp)	GC (%)	Length (bp)	GC (%)	Length (bp)	GC (%)	Length (bp)	GC (%)
Collinsonia canadensis	SRR6940057	152362	37.77	83686	35.79	17564	31.73	25556	43.08	132 (113)	85 (79)	37 (26)	8 (4)
Elsholtzia angustifolia	OL891939.1	151337	37.79	82720	35.77	17479	31.71	25569	43.13	132 (113)	85 (79)	37 (26)	8 (4)
Elsholtzia byeonsanensis	ON040655.1	150628	37.78	82738	35.78	17492	31.73	25199	43.14	132 (113)	85 (79)	37 (26)	8 (4)
Elsholtzia ciliata	OL891937.1	151148	37.90	82477	35.95	17365	31.90	25653	43.08	132 (113)	85 (79)	37 (26)	8 (4)
Elsholtzia densa	MN793319.1	149095	37.92	81497	35.96	17364	31.92	25117	43.16	131 (113)	85 (79)	37 (26)	8 (4)
Elsholtzia densa var. ianthina	MT083931.1	149118	37.92	81411	35.97	17373	31.94	25167	43.14	132 (113)	85 (79)	37 (26)	8 (4)
Elsholtzia eriostachya	OP186459.1	148288	38.18	80908	36.27	17468	32.37	24956	43.30	132 (113)	85 (79)	37 (26)	8 (4)
Elsholtzia fruticosa	ON087714.1	151550	37.96	82775	36.03	17492	32.00	25640	43.12	132 (113)	85 (79)	37 (26)	8 (4)
Elsholtzia minima	OM022246.1	151199	37.80	82542	35.79	17493	31.73	25582	43.11	132 (113)	85 (79)	37 (26)	8 (4)
Elsholtzia rugulosa	MT012415.1	151952	37.88	83056	35.93	17526	31.82	25685	43.10	132 (113)	85 (79)	37 (26)	8 (4)
Elsholtzia sp.	SRR7121772	151773	37.91	82875	35.96	17528	31.83	25685	43.11	132 (113)	85 (79)	37 (26)	8 (4)
Elsholtzia splendens	OL891938.1	151280	37.81	82648	35.80	17493	31.76	25568	43.13	132 (113)	85 (79)	37 (26)	8 (4)
Mosla dianthera	OR666444	152550	37.75	83716	35.74	17546	31.75	25644	43.09	132 (113)	85 (79)	37 (26)	8 (4)
Mosla scabra	OR666445	152562	37.75	83730	35.74	17546	31.77	25643	43.09	132 (113)	85 (79)	37 (26)	8 (4)
Perilla frutescens	KT220684.1	152588	37.83	83702	35.83	17539	31.86	25676	43.11	132 (113)	85 (79)	37 (26)	8 (4)
Perilla frutescens var. crispa	KT220687.1	152598	37.83	83701	35.83	17547	31.86	25676	43.11	132 (113)	85 (79)	37 (26)	8 (4)
Perilla frutescens var. frutescens	KT220689.1	152598	37.83	83704	35.83	17547	31.87	25676	43.11	132 (113)	85 (79)	37 (26)	8 (4)
Perilla frutescens var. hirtella	KT220690.1	152602	37.82	83708	35.83	17547	31.86	25676	43.11	132 (113)	85 (79)	37 (26)	8 (4)
Hanceola exserta	MT473765	153249	37.79	84060	35.79	17688	31.71	25748	43.13	132 (113)	85 (79)	37 (26)	8 (4)
Siphocranion macranthum	MT473779	152126	37.89	83252	35.92	17581	31.80	25644	43.18	132 (113)	85 (79)	37 (26)	8 (4)
