# Supplementary material for: Comparative Analysis of Plastomes in Elsholtzieae: Phylogenetic Relationships and Potential Molecular Markers
Source: Int J Mol Sci. 2023 Oct 17;24(20):15263. doi: 10.3390/ijms242015263 (PMC10607353; doi:10.3390/ijms242015263)
Supplement: Supplementary file 1 [file ijms-24-15263-s001.zip › Supplementary_files/Supplementary Table S2.xlsx]

## Sheet: Sheet1
Amino acid	Codon	Number									aRSCU
		Collinsonia canadensis	Elsholtzia angustifolia	E. eriostachya	E. rugulosa	Mosla dianthera	M. scabra	Perilla frutescens	P. frutescens var. frutesc	P. frutescens var. hirtell	Collinsonia canadensis	Elsholtzia angustifolia	E. eriostachya	E. rugulosa	Mosla dianthera	M. scabra	Perilla frutescens	P. frutescens var. frutesc	P. frutescens var. hirtell		Frequency (%)	Collinsonia canadensis	Elsholtzia angustifolia	E. eriostachya	Elsholtzia rugulosa	Mosla dianthera	Mosla scabra	Perilla frutescens	Perilla frutescens var. frutesc	Perilla frutescens var. hirtell
Ala	GCA	353	349	354	357	355	355	355	355	355	1.1075	1.0949	1.1062	1.128	1.1172	1.1172	1.1129	1.1129	1.1137		Ala	5.57426	5.58329	5.66522	5.51562	5.56455	5.56236	5.57644	5.57644	5.57304
Ala	GCC	199	209	219	203	194	194	199	199	198	0.6243	0.6557	0.6844	0.6414	0.6105	0.6105	0.6238	0.6238	0.6212		Arg	6.01145	5.98616	5.98832	6.03407	5.95421	5.95624	5.99598	5.99598	5.99703
Ala	GCG	155	151	164	149	152	152	155	155	155	0.4863	0.4737	0.5125	0.4708	0.4784	0.4784	0.4859	0.4859	0.4863		Asn	4.678	4.70748	4.71364	4.70091	4.69769	4.70022	4.69365	4.69365	4.69447
Ala	GCU	568	566	543	557	570	570	567	567	567	1.782	1.7757	1.6969	1.7599	1.7939	1.7939	1.7774	1.7774	1.7788		Asp	3.89542	3.80102	3.8373	3.86442	3.87023	3.87309	3.89389	3.89389	3.89457
Cys	UGC	58	58	53	59	59	59	58	58	58	0.4479	0.4496	0.424	0.4646	0.4591	0.4574	0.4479	0.4479	0.4479		Cys	1.13234	1.1298	1.10649	1.10661	1.12517	1.1291	1.13189	1.13189	1.13209
Cys	UGU	201	200	197	195	198	199	201	201	201	1.5521	1.5504	1.576	1.5354	1.5409	1.5426	1.5521	1.5521	1.5521		Gln	3.55004	3.58644	3.55847	3.5638	3.58128	3.58425	3.57049	3.57049	3.57549
Asp	GAC	170	157	172	166	173	173	173	173	173	0.3816	0.3618	0.3968	0.3743	0.3914	0.391	0.3883	0.3883	0.3883		Glu	5.21576	5.20231	5.17394	5.19758	5.2362	5.23414	5.22245	5.22245	5.21899
Asp	GAU	721	711	695	721	711	712	718	718	718	1.6184	1.6382	1.6032	1.6257	1.6086	1.609	1.6117	1.6117	1.6117		Gly	6.90334	6.89263	6.96645	6.90542	6.89112	6.8884	6.87003	6.87003	6.87123
Glu	GAA	922	909	900	912	924	924	919	919	919	1.5457	1.5303	1.5398	1.5289	1.5452	1.5452	1.5381	1.5381	1.5394		His	2.34337	2.34279	2.34133	2.34828	2.32039	2.31947	2.32497	2.32497	2.32538
Glu	GAG	271	279	269	281	272	272	276	276	275	0.4543	0.4697	0.4602	0.4711	0.4548	0.4548	0.4619	0.4619	0.4606		Ile	8.51222	8.56104	8.45357	8.52176	8.53728	8.53829	8.50887	8.50887	8.51036
Phe	UUC	403	391	389	406	403	403	402	402	402	0.6272	0.6039	0.6097	0.6265	0.6277	0.6272	0.6271	0.6271	0.6271		Leu	10.6108	10.571	10.7241	10.5825	10.63	10.6214	10.6416	10.6416	10.639
Phe	UUU	882	904	887	890	881	882	880	880	880	1.3728	1.3961	1.3903	1.3735	1.3723	1.3728	1.3729	1.3729	1.3729		Lys	5.38189	5.4344	5.43507	5.37185	5.40694	5.40044	5.39726	5.39726	5.39383
Gly	GGA	619	613	615	623	618	618	615	615	615	1.5681	1.5578	1.5629	1.5722	1.5705	1.5705	1.5649	1.5649	1.5649		Met	2.38272	2.34279	2.3369	2.37006	2.35979	2.35886	2.37741	2.37741	2.37346
Gly	GGC	180	172	180	179	180	180	176	176	176	0.456	0.4371	0.4574	0.4517	0.4574	0.4574	0.4478	0.4478	0.4478		Phe	5.61798	5.67087	5.64752	5.64632	5.62147	5.62363	5.60266	5.60266	5.60364
Gly	GGG	286	281	286	288	287	288	289	289	289	0.7245	0.7141	0.7268	0.7268	0.7294	0.7319	0.7354	0.7354	0.7354		Pro	4.2102	4.19513	4.23121	4.19989	4.21172	4.21007	4.19544	4.19544	4.20054
Gly	GGU	494	508	493	495	489	488	492	492	492	1.2514	1.291	1.2529	1.2492	1.2427	1.2402	1.2519	1.2519	1.2519		Ser	7.61597	7.66334	7.53297	7.6417	7.58723	7.60175	7.62608	7.62608	7.62741
His	CAC	127	134	131	134	127	127	125	125	125	0.4739	0.5009	0.4953	0.4972	0.4792	0.4792	0.4699	0.4699	0.4699		Thr	5.05837	5.00088	4.97477	5.06688	5.07859	5.07659	5.05638	5.05638	5.05726
His	CAU	409	401	398	405	403	403	407	407	407	1.5261	1.4991	1.5047	1.5028	1.5208	1.5208	1.5301	1.5301	1.5301		Tyr	5.35566	5.34244	5.25361	5.35878	5.36316	5.35667	5.36666	5.36666	5.3676
Ile	AUA	582	592	585	589	588	590	583	583	583	0.8968	0.9084	0.9188	0.9034	0.9046	0.9072	0.8983	0.8983	0.8983		Val	5.60486	5.64022	5.70948	5.65939	5.61709	5.61926	5.60266	5.60266	5.59927
Ile	AUC	397	387	368	394	391	392	395	395	395	0.6117	0.5939	0.578	0.6043	0.6015	0.6028	0.6086	0.6086	0.6086		Ter*	0.345385	0.345945	0.34965	0.344182	0.345869	0.345733	0.34525	0.34525	0.34531
Ile	AUU	968	976	957	973	971	969	969	969	969	1.4915	1.4977	1.5031	1.4923	1.4938	1.49	1.4931	1.4931	1.4931
Lys	AAA	938	940	937	939	940	939	942	942	941	1.524	1.5149	1.5261	1.5231	1.5223	1.5219	1.5255	1.5255	1.5251
Lys	AAG	293	301	291	294	295	295	293	293	293	0.476	0.4851	0.4739	0.4769	0.4777	0.4781	0.4745	0.4745	0.4749
Leu	CUA	331	327	318	329	330	330	329	329	329	0.8183	0.8128	0.7875	0.8127	0.8155	0.8158	0.8107	0.8107	0.811
Leu	CUC	148	145	144	147	147	147	147	147	147	0.3659	0.3604	0.3566	0.3631	0.3633	0.3634	0.3622	0.3622	0.3624
Leu	CUG	163	163	173	162	153	153	156	156	156	0.403	0.4051	0.4284	0.4002	0.3781	0.3782	0.3844	0.3844	0.3846
Leu	CUU	507	504	513	515	511	511	515	515	514	1.2534	1.2527	1.2703	1.2721	1.2628	1.2633	1.269	1.269	1.2671
Leu	UUA	796	790	791	785	800	799	803	803	803	1.9679	1.9635	1.9587	1.9391	1.9769	1.9753	1.9786	1.9786	1.9795
Leu	UUG	482	485	484	491	487	487	485	485	485	1.1916	1.2055	1.1985	1.2128	1.2035	1.204	1.1951	1.1951	1.1956
Met	AUG	543	535	528	544	539	539	544	544	543	1	1	1	1	1	1	1	1	1
Asn	AAC	240	245	245	245	237	238	239	239	239	0.4486	0.4558	0.4601	0.4541	0.4418	0.4432	0.4451	0.4451	0.4451
Asn	AAU	830	830	820	834	836	836	835	835	835	1.5514	1.5442	1.5399	1.5459	1.5582	1.5568	1.5549	1.5549	1.5549
Pro	CCA	266	257	248	271	266	266	268	268	268	1.1049	1.0731	1.0377	1.1245	1.106	1.106	1.1167	1.1167	1.1155
Pro	CCC	196	189	202	190	194	194	193	193	194	0.8141	0.7891	0.8452	0.7884	0.8067	0.8067	0.8042	0.8042	0.8075
Pro	CCG	143	145	154	139	144	144	142	142	142	0.594	0.6054	0.6444	0.5768	0.5988	0.5988	0.5917	0.5917	0.5911
Pro	CCU	358	367	352	364	358	358	357	357	357	1.487	1.5324	1.4728	1.5104	1.4886	1.4886	1.4875	1.4875	1.486
Gln	CAA	628	631	626	633	634	635	634	634	635	1.5468	1.5409	1.5572	1.5477	1.5501	1.5507	1.552	1.552	1.5526
Gln	CAG	184	188	178	185	184	184	183	183	183	0.4532	0.4591	0.4428	0.4523	0.4499	0.4493	0.448	0.448	0.4474
Arg	AGA	409	410	387	419	405	406	411	411	411	1.7847	1.7996	1.7162	1.8152	1.7868	1.7899	1.7974	1.7974	1.7974
Arg	AGG	134	138	143	138	129	129	131	131	131	0.5847	0.6057	0.6341	0.5978	0.5691	0.5687	0.5729	0.5729	0.5729
Arg	CGA	313	306	295	304	307	307	312	312	312	1.3658	1.3431	1.3082	1.317	1.3544	1.3534	1.3644	1.3644	1.3644
Arg	CGC	101	102	119	105	107	107	105	105	105	0.4407	0.4477	0.5277	0.4549	0.4721	0.4717	0.4592	0.4592	0.4592
Arg	CGG	120	122	127	123	116	116	118	118	118	0.5236	0.5355	0.5632	0.5329	0.5118	0.5114	0.516	0.516	0.516
Arg	CGU	298	289	282	296	296	296	295	295	295	1.3004	1.2685	1.2506	1.2823	1.3059	1.3049	1.2901	1.2901	1.2901
Ser	AGC	95	97	99	96	98	98	99	99	99	0.3272	0.3326	0.349	0.3284	0.3393	0.3385	0.3404	0.3404	0.3404
Ser	AGU	368	367	358	370	367	368	369	369	369	1.2675	1.2583	1.262	1.2657	1.2706	1.2712	1.2688	1.2688	1.2688
Ser	UCA	333	336	315	338	332	334	331	331	331	1.147	1.152	1.1105	1.1562	1.1495	1.1537	1.1381	1.1381	1.1381
Ser	UCC	274	271	279	275	274	274	279	279	279	0.9437	0.9291	0.9835	0.9407	0.9486	0.9465	0.9593	0.9593	0.9593
Ser	UCG	162	167	160	159	160	160	163	163	163	0.558	0.5726	0.564	0.5439	0.554	0.5527	0.5605	0.5605	0.5605
Ser	UCU	510	512	491	516	502	503	504	504	504	1.7566	1.7554	1.7309	1.7651	1.738	1.7375	1.733	1.733	1.733
Thr	ACA	337	333	313	341	344	344	340	340	340	1.1651	1.1664	1.1139	1.1728	1.1862	1.1862	1.1755	1.1755	1.1755
Thr	ACC	228	227	229	230	226	226	227	227	227	0.7882	0.7951	0.8149	0.7911	0.7793	0.7793	0.7848	0.7848	0.7848
Thr	ACG	108	120	112	120	106	106	107	107	107	0.3734	0.4203	0.3986	0.4127	0.3655	0.3655	0.3699	0.3699	0.3699
Thr	ACU	484	462	470	472	484	484	483	483	483	1.6733	1.6182	1.6726	1.6234	1.669	1.669	1.6698	1.6698	1.6698
Val	GUA	491	497	487	499	490	490	487	487	487	1.532	1.5435	1.5101	1.5366	1.5277	1.5265	1.5195	1.5195	1.5207
Val	GUC	151	139	149	146	148	148	152	152	152	0.4711	0.4317	0.462	0.4496	0.4614	0.4611	0.4743	0.4743	0.4746
Val	GUG	157	155	171	166	158	158	158	158	157	0.4899	0.4814	0.5302	0.5112	0.4926	0.4922	0.493	0.493	0.4902
Val	GUU	483	497	483	488	487	488	485	485	485	1.507	1.5435	1.4977	1.5027	1.5183	1.5202	1.5133	1.5133	1.5144
Trp	UGG	405	402	394	407	405	405	406	406	406	1	1	1	1	1	1	1	1	1
Tyr	UAC	145	149	152	150	145	145	149	149	148	0.3537	0.3643	0.3834	0.3645	0.3537	0.3541	0.3625	0.3625	0.3601
Tyr	UAU	675	669	641	673	675	674	673	673	674	1.6463	1.6357	1.6166	1.6355	1.6463	1.6459	1.6375	1.6375	1.6399
Ter*	UAA	44	42	42	45	42	42	43	43	43	1.6709	1.5949	1.5949	1.7089	1.5949	1.5949	1.6329	1.6329	1.6329
Ter*	UAG	20	21	21	21	21	21	21	21	21	0.7595	0.7975	0.7975	0.7975	0.7975	0.7975	0.7975	0.7975	0.7975
Ter*	UGA	15	16	16	13	16	16	15	15	15	0.5696	0.6076	0.6076	0.4937	0.6076	0.6076	0.5696	0.5696	0.5696
Total		22873	22836	22594	22953	22841	22850	22882	22882	22878
* Termination codon; a Relative synonymous codon usage.
A/U ending		16133	16111	15809	16161	16130	16136	16137	16137	16137
Frequency (%)		0.7053	0.7055	0.6997	0.7041	0.7062	0.7062	0.7052	0.7052	0.7054
