# Supplementary material for: Comparative Analysis of Plastomes in Elsholtzieae: Phylogenetic Relationships and Potential Molecular Markers
Source: Int J Mol Sci. 2023 Oct 17;24(20):15263. doi: 10.3390/ijms242015263 (PMC10607353; doi:10.3390/ijms242015263)
Supplement: Supplementary file 1 [file ijms-24-15263-s001.zip › Supplementary_files/Supplementary Table S3.xlsx]

## Sheet: Sheet1
Coding region	Length (bp)	Nucleotide variability (Pi)		Intergenic regions	Length (bp)	Nucleotide variability (Pi)
accD	1563	0.0259227		accD_psaI	861	0.0404752
atpA	1524	0.0138313		atpB_rbcL	887	0.0350418
atpB	1497	0.015241		atpF_atpH	298	0.0462121
atpE	402	0.0174129		atpH_atpI	1132	0.0410884
atpF	558	0.0216501		atpI_rps2	255	0.0504785
atpH	246	0.0120668		ccsA_ndhD	282	0.080117
atpI	744	0.017268		cemA_petA	290	0.0326928
ccsA	987	0.0366097		clpP_psbB	540	0.047451
cemA	690	0.0203432		matK_rps16	1322	0.0391472
clpP	597	0.0206341		ndhB_copy2_trnL-CAA_copy2	605	0.0107769
infA	234	0.0130454		ndhB_rps7	328	0.00200803
matK	1611	0.0394927		ndhC_trnV-UAC	1068	0.0573491
ndhA	1098	0.0248168		ndhE_ndhG	244	0.0535685
ndhB_copy2	1533	0.00195723		ndhG_ndhI	404	0.0821557
ndhB	1533	0.00195723		petA_psbJ	1147	0.0451102
ndhC	363	0.0119907		petN_psbM	1147	0.0486405
ndhD	1533	0.030911		psaA_ycf3	925	0.0374018
ndhE	306	0.0205882		psaC_ndhE	262	0.0630613
ndhF	2241	0.0361322		psaI_ycf4	477	0.0281024
ndhG	531	0.0189612		psaJ_rpl33	513	0.0458647
ndhH	1236	0.0173034		psbA_trnK-UUU	230	0.0440878
ndhI	507	0.0219244		psbC_trnS-UGA	281	0.0344289
ndhJ	477	0.0134724		psbE_petL	989	0.0470911
ndhK	711	0.0160845		psbK_psbI	440	0.059206
petA	963	0.0179538		psbM_trnD-GUC	541	0.0382327
petB	648	0.0157976		psbZ_trnG-GCC	322	0.0648565
petD	483	0.0136404		rbcL_accD	790	0.0409962
petG	114	0.00932595		rpl20_rps12	856	0.0381486
petL	96	0.0207895		rpl32_trnL-UAG	839	0.0778643
petN	96	0.0115789		rpoB_trnC-GCA	1291	0.043641
psaA	2253	0.0137875		rps15_ycf1	471	0.0690425
psaB	2205	0.0128894		rps16_trnQ-UUG	1249	0.0782302
psaC	246	0.011703		rps18_rpl20	245	0.0497995
psaI	111	0.0172594		rps2_rpoC2	324	0.0447368
psaJ	135	0.0129045		rps4_trnT-UGU	583	0.0491896
psbA	1059	0.0123006		rps7_copy2_ndhB_copy2	328	0.00200803
psbB	1527	0.016596		rps7_trnV-GAC	2580	0.00661221
psbC	1422	0.00986379		rrn16_copy2_trnV-GAC_copy2	226	0.00256171
psbD	1062	0.00937159		rrn16_trnI-GAU	302	0.00441255
psbE	252	0.010213		rrn4.5_rrn5	260	0.00946898
psbF	120	0.0025		rrn5_copy2_rrn4.5_copy2	260	0.00921053
psbH	240	0.0202355		rrn5_trnR-ACG	235	0.0108726
psbI	165	0.0037594		trnE-UUC_trnT-GGU	670	0.0430341
psbJ	123	0.0071887		trnF-GAA_ndhJ	725	0.0457032
psbK	186	0.0155348		trnH-GUG_psbA	387	0.100898
psbL	117	0.000854701		trnI-GAU_copy2_rrn16_copy2	302	0.00441255
psbM	105	0.0190476		trnL-CAA_copy2_ycf2_copy2	620	0.00860077
psbN	132	0.00498405		trnL-CAA_ndhB	608	0.0111363
psbT	102	0.0302374		trnL-UAA_trnF-GAA	330	0.0476435
psbZ	189	0.0113339		trnM-CAU_atpE	225	0.057509
rbcL	1461	0.0148903		trnN-GUU_copy2_trnR-ACG_copy2	584	0.0142182
rpl14	369	0.0161603		trnN-GUU_ycf1	341	0.0112506
rpl16	420	0.028225		trnP-UGG_psaJ	314	0.0345607
rpl20	387	0.0201958		trnQ-UUG_psbK	440	0.0413511
rpl22	474	0.0332096		trnR-ACG_copy2_rrn5_copy2	235	0.0108726
rpl23_copy2	282	0.00250093		trnR-ACG_trnN-GUU	584	0.0142182
rpl23	282	0.00250093		trnS-GCU_trnG-UCC	895	0.0878422
rpl2_copy2	861	0.00288357		trnS-GGA_rps4	332	0.0822228
rpl2	825	0.00288357		trnS-UGA_psbZ	398	0.0410487
rpl32	204	0.0392428		trnT-GGU_psbD	1389	0.0373125
rpl33	201	0.0275988		trnT-UGU_trnL-UAA	862	0.0478469
rpl36	114	0.0150508		trnV-GAC_copy2_rps7_copy2	2584	0.00657264
rpoA	1008	0.0276107		trnV-GAC_rrn16	226	0.00256171
rpoB	3213	0.0175127		ycf2_trnL-CAA	620	0.00860077
rpoC1	2085	0.0169848		ycf3_trnS-GGA	976	0.0358281
rpoC2	4236	0.0231852		ycf4_cemA	713	0.0560224
rps11	417	0.0190531
rps12_copy2	381	0.00611896
rps12	381	0.00611896
rps14	303	0.0154073
rps15	358	0.0319659
rps16	267	0.022531
rps18	306	0.0103715
rps19	279	0.0233028
rps2	711	0.0203568
rps3	663	0.0272366
rps4	606	0.0162237
rps7_copy2	468	0.00278902
rps7	468	0.00278902
rps8	405	0.022716
ycf1	5754	0.0652521
ycf2_copy2	6882	0.00494347
ycf2	6882	0.00494347
ycf3	510	0.00939479
ycf4	555	0.0183499
